# Supplementary material for: Cryo-electron tomography of Birbeck granules reveals the molecular mechanism of langerin lattice formation
Source: eLife. 2022 Jun 27;11:e79990. doi: 10.7554/eLife.79990 (PMC9259017; doi:10.7554/eLife.79990)
Supplement: Figure 5—source data 3. [file elife-79990-fig5-data3.zip]

Archive with 1 entries (1 files):
- Figure5-source data 3.Tif
