# Supplementary material for: Cryo-electron tomography of Birbeck granules reveals the molecular mechanism of langerin lattice formation
Source: eLife. 2022 Jun 27;11:e79990. doi: 10.7554/eLife.79990 (PMC9259017; doi:10.7554/eLife.79990)
Supplement: Figure 5—figure supplement 1—source data 4. [file elife-79990-fig5-figsupp1-data4.zip]

Archive with 2 entries (2 files):
- Figure5-figure supplemen 1-antitubulin.Tif
- Figure5-figuresupplement1C-antilangerin_and_tubulin.pdf
